# Supplementary material for: The Effects of Single and Combined Stressors on Daphnids—Enzyme Markers of Physiology and Metabolomics Validate the Impact of Pollution
Source: Toxics. 2022 Oct 12;10(10):604. doi: 10.3390/toxics10100604 (PMC9609890; doi:10.3390/toxics10100604)
Supplement: Supplementary file 1 [file toxics-10-00604-s001.zip]

Archive with 1 entries (1 files):
- toxics-1848326-supplementary.txt
