# Supplementary material for: The Effects of Single and Combined Stressors on Daphnids—Enzyme Markers of Physiology and Metabolomics Validate the Impact of Pollution
Source: Toxics. 2022 Oct 12;10(10):604. doi: 10.3390/toxics10100604 (PMC9609890; doi:10.3390/toxics10100604)
Supplement: Supplementary file 1 [file toxics-10-00604-s001.zip › toxics-1848326-supplementary.txt]

Name	Control_1	Control_2	Control_3	Control_4	Control_5	Control_6	10%_1	10%_2	10%_3	10%_4	10%_5	10%_6	20%_1	20%_2	20%_3	20%_4	20%_5	20%_6	30%_1	30%_2	30%_3	30%_4	30%_5	30%_6
Undecanol	831589	1169866	704037	530875	948188	784600	713125	693956	458556	595014	339191	539455		375654	168073	360899	214300	241610
Nonenol	503201	736215	435489	365135	546814	576877	460414	302262	200433	272427	10961535	425328	11121795	180903	4973223	10762389	4999196	6053737	4922541		3627683	2607093	1699997	3353688
Octadecadienoic acid	299240	483571	380767	168542	418374	550078	352868	554507	200788		322458	647104	404021	671178	140377	449447		548211	527212	614791	201764	224421	340360	458884
Oleic acid	271307	652398	396498	238316			415076	584756	348573	239072	355588	723717	479896	357377	210468	401856	287109	655976	709915	623793	362083	353084	453819	523765
Citronellol	2031813	3434270	1806443	1420868	2239629	2164188	2315391	2088493	1317056	1839659	1034545	1920934	1096410	1120151	520435	1117603	575901	698706
Urea	2450592	35957737	2306868	1798695	2185565	2729449	9511985	14038988	5915739	9784695	5454345	11828790	7340766	11040783	5703649	7759054	4957050	10648709	7383905	5167252	5806082	4170462	3860042	5315525
Ornithine		869156	513167	240722	440286	584875			254988			728383		988408	565288	1259775	790088	833092	453730		493547	679365	674957	1274774
Putrescine			47862174			62270493		52780002	35730451	53030920	23519187	57103963	75706992	50553379	39997682	68706212	44692459	42681925			39257661	34179436	31938451	40753437
Putrescine	347236	14493693	13176400	7991689	13700321	14006760	29764849	34583752	18814611	25696902	15977982	32401851	44979078	24636260	25958381	35436651	22714234	26009235	29351361	360557	20618734	22259417	17969794	24925721
Ethanolamine	22514248	36529626	8648926	15227579	18701500	29706307	30188531	40208238	21717309	36341495	7360170	25109120	12495657	14846016	2986832	8274035	3052008	8340520	17148693	-542712	7868480	-542712	2192466	5342437
Threonic acid Erythronic acid	477693	976666	476404	347790	537900	870866	340510	543831	350838	412359			519982	460149	219170			421104	608414	453206	402153		525336	422222
Ribose	1587239	2243794	1381337	1328882	1047925	1421808	2171201	2181200	1647249	1451965		1491966	2501457		1089080		869848	1717693		1484741		1327081		1341424
Deoxy glucose	2148196	2365873	1698911	1314973	1876661	2186843	3139860	2845703	1633298	2079063	1451086	2889451	3752892	2935233	1521920	2687584	1758602		3927516	3138583	2094060	2281212	2118683	2457022
Erythrofuranose	11481888	14185052	8620071	6850031	9327766		17825223	16564153	9353390		7669872	14794615	19531843	16154476	7765794	12655212	8918748	2465848	24209568			13801202		14938209
Fructose	269226	717599	197105	240496	305974	295320	389791	421834	261854	404085		398676	207450	534512	185386	331560	209904	511007	671795	342199	420896	214424	115845	420216
Glucose	14474056	26014194	13385070	16548834	30818391	28645293	36269210	38480168	15993917	41217794	41248468	74522153	21659551	30646311	12443415	38608721	30572715	46515716	31320893	18073507	16304887	23221944	18702779	41296389
Glucose	3164407	5736278	2897619	3646727	6287654	5663217	8853639	9226914	4001175	9138496	8941429	15033235	5554826	7259483	3147589	8342942	6577668	9273829	7929588	4586613	3899008	5053199	4037916	8593499
Myo-inositol	12450912	24315235	6974465	6307246	9693732	12760523	23126901	29117227	14510422	26072500	8573743	22147561	23300110	27080220	7796559	16760607	8629183	19087746	40069758	15750537	17217272	11851953	11719600	16266604
Glyceric acid	517475	1610040	611056	538881	929738	1277921	850253	1115990	870795	1137135	898994	1912913	896059	1566464	518412	1341158	968771	1568529	1426881	912339	934178	820402	1160275	1807008
Glycerol	43485818	103316388	18032642	24776874	42730974	61889892	64757352	110792550	50037271	90706499	19671508	73693895	49431233	64624122	12690215	36085999	14716758	52947838	92243195	30194081	40595458	18809894	20865200	37016666
Glycolic acid		1013169	380022		523831	594162	498940	674572	388027	607839	313147	602767	572253	538325	359329	559431	388796	620936	627247		387237	377717	428800	559581
Glycylglycine		10183872	7416612	3714428	11433807	8023977		8945746	6681300	8296153	5862922	12409312	14997518	8143634	8883896	15332847	9237584	9681092	11785419	7341635	9886629	9843870	10041979	9963951
Oxoproline or pyroglutamate	10086682	26262044	10863166	8501706	12658525	14042711	14394682	13159038	8537483	11255967	6837782	15220455	12714807	13563567	6767575	10218176	7417235	12993075	14377036	9603854	10236342	8864818	9139678	13172487
Fumaric acid					261875	246788	737216	343642		380353	288714	586416	1262726	1323405	336099	562412	570465	740560	2462588	5115781	555105	2324266	1789428	2343530
Succinic acid	1024754	969975	452679	393049	650157	658129	863424	1037452	588424	895589	442327	917196	899418	1033721	440063	736482	520726	786446	1405646	459351	878863	798234	740394	843864
Citric acid	728206	1277927	611370		855611	1029437	2101112	1782356	988931	1420653	1306475	1985567	2762855	2855776	1282852	2130636	1458358	2384517	4155218	3500029	2681656	2578076	3367776	2871499
Lactic acid	30515692	334910913	36126207	28320127	54369186	42526206	28864573	23102440	15867496	36674957	33384110	72549589	21355659	53151777	32847963	44741941	37958030	103165783	37578453	51794490	38228441	51873090	51151563	89741947
Malic acid		1048978	518579	627461	925033	857740	2082816	1289813	519402	1311502	1012386	1886359	3040400	6356183	1580054	1697194	2467542	3049751	13481095	26364799	7460205	11802142	7917486	7492038
Propanoic acid = Propionic acid	1017866	4684797	964693	1437751	1631449	1923748	1617910	1656312	920783	1793257	1475703	2801897	1979545	2611602	1311206	2254712	1649179	3735069	3562422	4164328	2632136	2841287	2572766	3609420
Propanoic acid = Propionic acid							1746970	1978681	1041451	1383341	1019074	1903286	1489712	2080374	985851	1261980	1189058	1827342	4155050	4190047	2805750	2310296	2550824	2417450
Uridine	1335015	2673997	1793831	1391078	3167298	3423037	1534886	1583531	1229251	2512238	1566134	3545798	1291276	2380734	972379	2780112	1653211	2164649	962321		927101	1150965	1188209	1747626
Pantothenic acid	833879	1184768	647699	548232	760359	830253	1064557	1065326	609953	851697	547437	994971	1122934	975900	588565	784171	631536	776809	1203520	796526	713732	680333	644318	743171
?-Alanine	1031066	1724646	1031465	790703	1056219	1114297	687708	605749	477893	636063	376399	677849	576317	481767	179112	289939	214489	466349	502631	135453	300364	212354	162884	225819
Alanine		12156328	6963198	6283638	10483925	13377496	7048022	7797186	6586845	9190473	7690739	12279164	101008	17525931	8422985	13285337	12405345	15849638	107903	24779491	17440310	19949374	16589545	21039993
Aspartic acid	2453660	4662258	1945901	1601988	1469215	1612086	2003177	1735011	1142514	1519097	806251	2119770	3150884	2576758	832856	2491353	1397057	2482183	4690704	3253851	2514012	2143909	2046333	2164427
Glutamic acid	10395518	10757305	5091747	4503182	6937810	6570712	7529336	6954903	4541442	5624871	3145271	5825558	7300584	6973093	3198603	4827004	3997265	4068496	8929558	5742744	4526414	3818875	3769242	6070651
Glycine		1025467	432750	274804	502302	607984	775143	1249809	798311	1061418	635148	1531383	1815512	2047464	1141331	1885601	1391155	2334366	2193999	1948484	1565020	1733967	1778005	2269318
Glycine	13645127	33439275	16198203	13017906	17309193	22019797	16294612	15688987	11990464	17276352	10399274	21144848	13321677	15225003	8468674	14787632	10451941	15339546	10606482	7349225	8419238	8011700	8052861	11582790
Isoleucine	1816112	4475186	2510713	2818541	4907326	5327229	2217981	2225059	1732386	3522428	2448133	5102122	2035430	3456855	1590721	3528812	2570340	3938043	2578599	2269730	2076116	2479195	2591774	3542244
Leucine	3432352	7256389	4893833	5726552	10108501	10507527	3947405	3919120	3255857	6424419	5025014	9230495	3860635	6167910	3188533	6718439	5140524	7135171	4751217	4325269	3944527	4688091	4749453	6650236
Methionine	718391	748739	790311	542101	1195269	1089798	639924	618633	482614	881227	637696	1218578	577776	797534	454974	858599	668293	899481	443036	373782	307787	472915	499696	745441
Phenylalanine	1438002	2784061	1960368	2162881	3890923	3779374	1390319	1298087	1093425	2268597	1799863	2910827	1090719	1803618	952588	2205088	1537644	2102349	987983	1046708	946922	1220984	1270761	1874424
Proline	321484	933776	676115	463416	704683	1037250	909552	793772	812839	1108928	553744	1239601	1113802	1612917	869171	1265145	734210	1355376	1487098	1196261	1290350	1096822	1022065	1573422
Proline		11762438		5616878	7568336	9141203	6340540	5803814	4437781	5983612		7591828	7316034	7968628	4291900	6714977	5420781	6527869	7303958	6253157	5748234	5497508	5499495	7807996
Serine	7336273	15869246	5638010	4072733	6863352	7191440	6950174	6743000	4015828	6139564	4362387	9313770	10744952	9649094	5791281	8497254	6829445	10224362	12738285	7854107	7066309	2546890	6967002	9564153
Threonine	5209817	10474962	4762056	4236285	6188713	6600336	7865986	6909420	4499924	6160317	4147765	8337700	7494092	7613871	3983724	6666247	5079482	6761716	7973845	4584978	5025981	4890073	4851036	6626971
Threonine		1167709	625244	386485		934964	1828293	2251987	1404651	1791587	1209972	2128961	3798813	3162997	1268625	1996974	1599775	2418241	2859552	1385855	1786851	1537705	1399269	2196320
Tyrosine		4552940	3218263	4266146	5243981	5303877	4601408	3545050	1576245	5456027	2503248	5324436		6111242		3675135	2748323	4133104	3092204	6414288	3685467	3611042	6335688	5979883
Valine	853329	2347340	1492605	1317744	2272646	2686354	1973713	2530296	1824307	2923035	2159146	3775096	2924520	3992496	1907895	3255212	2811129	3812748	3746410	3817158	2905742	3170754	3098574	3824534
Valine	3752532	9049598	5210345	4964133	8485964	8960906	4771406	4765077	3434781	6268570	4592095	9016295	4609650	7166146	3552158	6753061	5087502	7618444	6771141	6817213	5031486	6094575	6213311	7802462
2-Aminomalonic acid	1391887	4175046	1365019	850183	2957804	1898728	1835084	1397732	1351780	1512380	1267356	2594342	1507403	1157721	1070766	2046563	1341917	1329947	2405131	716254	1751399	270349	1867060	1465857
N-Crotonylglycine	2404868	1021925	3257149	2777537	3730292			3659471	3207509	3934004	3129727	4348120	4188373	3479621		3931110	3094016	4485150	3855870	3526887	3580048	3909234	4137935	4512398
Phosphoric acid	8848521	9565883	6393684	6844290	9252944	10716819	11113460	10087419	6901592	14497541	5792053	12810252	10138793	9275530	4316499	8920969	5091091	9044751	8186471	4067580	4728743	4700794	4621252	5456436
Phosphoric acid	270315	517748	573666	327761	521304	994861	506126	891037	816758	589623	609622	1422730	483432	801888		467663	418050	853806	607605	782931	676479	475931		1174908
